# Supplementary material for: The effect of a family-centered advance care planning intervention for persons with cognitive impairment and their family caregivers on end-of-life care discussions and decisions
Source: PLoS One. 2022 Sep 6;17(9):e0274096. doi: 10.1371/journal.pone.0274096 (PMC9447906; doi:10.1371/journal.pone.0274096)
Supplement: S1 Dataset — (XLS) [file pone.0274096.s001.xls]

## Sheet: 長者
編號	Age	Sex	Marital status	Education Level	Other types of diseases (Number)	Diagnosis time (Month)	Informed or aware of diagnosis	MMSE	CDR	CSDD	ADL	Patient Right to Autonomy Act/pretest	AD/pretest	ACP Consultations/pretest	AD for palliative care/pretest	AD for a healthcare agent/pretest	ADs for DNR/pretest	Patient Right to Autonomy Act/posttest	AD/posttest	ACP Consultations/posttest	AD for palliative care/posttest	AD for a healthcare agent/posttest	ADs for DNR/posttest	Familiarity with ACP Total score/pretest	Familiarity with ACP Total score/posttest	Intent to engage in ACP Total score/pretest	Intent to engage in ACP Total score/posttest	Formal ACP consultation/pretest	AD for palliative care /pretest	AD for a healthcare agent/pretest	AD for FCG as proxy signer for DNR /pretest	Formal ACP consultation/posttest	AD for palliative care /posttest	AD for a healthcare agent/posttest	AD for FCG as proxy signer for DNR /posttest	Informal discussions with FCGs/pretest	Informal discussions with FCG/posttest	Health care agent /pretest	DNR/pretest	Use of feeding tube /pretest	Receiving palliative care /pretest	Placement in a nursing home facility/pretest	Dispersal of money, personal property/pretest	Funeral and burial arrangements /pretest	Health care agent /posttest	DNR/posttest	Use of feeding tube/posttest	Receiving palliative care /posttest	Placement in a nursing home facility/posttest
AP003	76	1	2	1	0	99	1	16	1	99	100	1	1	1	1	1	3	2	1	1	3	1	1	8	9	12	14	2	3	4	3	2	4	4	4	2	2	2	2	2	2	2	2	2	1	1	1	1	2
AP008	74	1	2	2	0	36	2	22	0.5	0	95	3	3	3	4	4	3	3	3	3	4	3	3	20	19	19	19	5	5	4	5	5	5	4	5	1	2	1	1	1	1	1	1	1	1	1	1	1	1
AP016	78	2	2	1	2	12	2	12	1	10	100	1	2	1	1	1	3	2	2	1	2	2	2	9	11	14	15	2	4	4	4	4	3	4	4	2	1	2	2	2	2	2	2	2	2	2	2	2	2
AP019	70	1	2	2	2	12	2	26	0.5	8	100	1	1	1	2	2	2	3	1	3	3	3	3	9	16	9	14	2	1	5	1	2	4	4	4	2	2	2	2	2	2	2	2	2	1	1	2	2	1
AP033	89	2	5	2	0	3	1	23	0.5	0	100	1	1	1	1	1	1	1	1	1	1	1	1	6	6	11	10	2	3	3	3	2	3	2	3	2	1	2	2	2	2	2	2	2	2	2	2	2	2
AP041	86	2	5	1	2	48	2	22	1	24	80	1	1	1	1	1	1	1	1	1	1	1	1	6	6	16	13	4	4	3	5	2	4	3	4	2	2	2	2	2	2	2	2	2	1	1	1	1	2
AP045	76	1	2	1	0	1	2	26	1	10	100	1	1	1	1	1	2	1	1	1	1	1	1	7	6	10	14	2	2	2	4	2	4	4	4	2	2	2	2	2	2	2	2	2	2	1	1	1	1
AP050	77	1	5	2	1	1	1	16	1	6	100	1	1	1	1	1	1	1	1	1	1	1	1	6	6	7	8	1	3	2	1	2	2	2	2	2	2	2	2	2	2	2	2	2	2	2	2	2	2
AP053	90	2	5	1	1	24	2	26	1	6	100	1	1	1	1	1	1	1	1	1	3	1	3	6	10	14	15	2	4	4	4	2	5	4	4	1	2	2	1	2	1	2	2	1	2	1	1	1	1
AP057	73	1	2	1	3	6	1	17	1	6	100	1	1	1	1	1	2	3	3	3	3	3	3	7	18	13	12	4	3	3	3	3	2	3	4	2	1	2	2	2	2	2	2	2	2	2	2	2	2
AP060	64	1	2	2	0	99	2	27	0.5	2	100	1	1	1	1	1	3	1	2	2	2	2	2	8	11	11	20	2	5	2	2	5	5	5	5	2	1	2	2	2	2	2	2	2	2	2	2	2	2
AP066	72	1	2	2	0	12	1	17	1	9	100	2	2	2	3	3	3	3	3	3	3	3	3	15	18	16	16	4	4	4	4	4	4	4	4	1	2	2	1	1	1	1	2	2	2	2	2	1	2
AP068	87	2	5	1	1	12	1	17	0.5	2	100	2	1	1	1	2	3	1	1	1	1	1	1	10	6	12	12	3	3	3	3	3	3	3	3	2	1	2	2	2	2	2	2	2	2	2	2	2	2
AP081	83	1	2	2	1	24	2	28	1	16	60	2	3	1	3	3	3	3	3	3	3	1	3	15	16	14	15	4	5	2	3	2	5	4	4	1	2	2	1	1	1	1	1	1	1	1	1	1	1
AP086	76	2	5	1	4	34	2	16	1	14	100	1	1	1	1	1	1	1	1	1	1	1	1	6	6	10	8	4	2	2	2	2	2	2	2	1	2	2	2	2	2	2	2	1	2	1	2	1	2
AY2P006	89	2	5	1	3	108	2	23	1	0	80	2	2	1	3	3	3	3	3	3	1	3	1	14	14	16	20	4	4	4	4	5	5	5	5	1	2	2	1	1	2	2	2	2	1	1	1	2	1
AY2P022	68	2	2	1	1	60	1	7	1	0	95	1	1	1	1	1	1	1	1	1	1	1	1	6	6	13	15	4	3	3	3	5	4	3	3	2	1	2	2	2	2	2	2	2	2	2	2	2	2
AY2P024	82	1	2	2	1	5	1	24	0.5	6	100	2	2	3	3	1	3	2	2	2	2	2	2	14	12	14	14	4	3	3	4	4	3	4	3	1	2	2	2	2	1	2	2	2	1	2	2	1	2
AY2P025	76	1	2	2	0	12	1	25	1	21	100	2	2	2	3	3	3	2	2	2	4	4	4	15	18	16	16	5	4	4	3	5	4	4	3	2	1	2	2	2	2	2	2	2	2	2	2	2	2
AY2P026	85	2	5	2	0	36	2	22	0.5	0	100	2	2	2	2	1	2	1	3	1	3	1	3	11	12	12	12	3	3	3	3	3	3	3	3	2	1	2	2	2	2	2	2	2	2	2	2	2	2
AY2P027	61	2	2	1	2	4	2	23	1	7	100	1	1	1	1	1	1	1	1	1	1	1	1	6	6	14	12	5	1	5	3	3	3	3	3	2	1	2	2	2	2	2	2	2	2	2	2	2	2
AY2P029	73	1	2	2	2	72	1	22	1	0	100	1	1	1	1	1	2	1	1	1	1	1	1	7	6	16	15	5	4	4	3	4	3	4	4	2	1	2	2	2	2	2	2	2	2	2	2	2	2
AY2P030	63	1	2	2	2	36	2	25	1	2	100	2	2	2	3	1	3	1	3	3	3	3	3	13	16	15	16	4	4	4	3	4	4	5	3	1	2	2	1	1	2	2	2	1	2	2	2	2	2
AY2P031	77	2	2	1	1	12	2	26	0.5	0	100	2	2	2	2	2	2	3	3	2	3	3	3	12	17	15	12	3	4	4	4	2	4	2	4	2	1	2	2	2	2	2	2	2	2	2	2	2	2
AY2P032	82	1	2	2	3	36	2	24	0.5	0	100	1	2	2	3	1	3	1	1	1	1	1	1	12	6	12	13	3	4	2	3	3	3	3	4	2	1	2	2	2	2	2	2	2	2	2	2	2	2
AY2P033	95	1	2	2	3	24	2	22	1	1	65	1	1	1	2	1	2	1	2	1	3	3	3	8	13	14	16	3	3	4	4	4	4	4	4	1	2	2	1	1	2	1	2	1	1	1	2	2	2
AY2P034	74	1	2	2	4	60	2	16	1	9	100	1	1	1	1	1	1	1	2	2	1	1	1	6	8	15	16	3	4	4	4	4	4	4	4	1	1	1	1	1	1	2	2	1	2	2	2	2	2
AY2P036	80	2	2	1	1	24	1	14	1	4	100	1	1	1	1	1	1	2	3	3	1	3	1	6	13	12	15	3	3	3	3	4	4	4	3	1	1	2	2	2	2	2	2	2	2	2	2	2	2
AY2P037	87	2	5	1	3	12	2	9	1	1	95	1	1	1	1	1	2	1	1	1	1	1	1	7	6	15	13	3	4	4	4	3	3	3	4	1	2	2	1	2	2	2	2	2	2	1	1	2	2
AY2P039	79	2	2	1	4	28	2	19	0.5	2	100	1	1	1	3	3	3	1	1	1	3	1	3	12	10	11	12	3	2	3	3	2	3	4	3	2	1	2	2	2	2	2	2	2	2	2	2	2	2
AY2P041	74	2	5	2	3	24	1	18	1	0	60	1	1	1	1	1	1	3	3	3	1	3	1	6	14	17	17	4	5	4	4	4	4	4	5	2	1	2	2	2	2	2	2	2	2	2	2	2	2
CY2P043	79	2	5	2	2	72	2	99	0.5	0	95	1	1	2	1	1	2	1	2	3	2	3	1	8	12	14	17	4	3	3	4	4	4	4	5	2	2	2	2	2	2	2	2	2	1	1	2	2	2
CY3P045	61	2	2	2	1	36	2	#NULL!	1	0	100	1	1	1	1	1	3	2	2	3	1	3	3	8	14	12	16	3	3	3	3	4	4	4	4	2	1	2	2	2	2	2	2	2	2	2	2	2	2
CY2P046	83	1	2	2	3	11	2	#NULL!	1	0	#NULL!	1	1	1	1	1	1	2	2	2	1	2	1	6	10	11	14	3	2	2	4	4	3	3	4	2	2	2	2	2	2	2	2	2	2	1	1	2	2
CY2P047	80	2	2	1	1	2	2	#NULL!	1	0	#NULL!	1	1	1	1	1	1	3	3	3	2	3	1	6	15	14	15	4	3	3	4	4	3	4	4	2	2	2	2	2	2	2	2	2	2	1	1	2	2
CY2P048	73	1	2	1	0	17	2	#NULL!	1	0	#NULL!	1	1	1	1	1	1	2	2	2	2	2	2	6	12	12	14	3	3	3	3	4	3	3	4	2	2	2	2	2	2	2	2	2	2	2	2	2	2
AY2P049	85	2	2	1	2	84	2	19	1	7	85	1	1	1	1	1	1	1	1	1	1	1	1	6	6	14	16	3	3	4	4	4	4	4	4	1	2	2	2	1	2	2	2	1	2	1	1	2	2
CY2P050	81	2	2	2	3	24	2	#NULL!	0.5	0	100	1	1	2	1	1	3	2	2	2	2	2	3	9	13	11	14	3	2	2	4	4	3	3	4	2	1	2	2	2	2	2	2	2	2	2	2	2	2
AY2P051	86	2	2	1	1	1	1	27	0.5	0	100	1	1	1	3	1	1	2	2	2	3	3	3	8	15	12	15	3	2	3	4	3	4	4	4	1	1	1	2	2	2	2	2	2	2	2	2	2	2
CY2P052	64	2	2	2	0	60	2	99	1	0	95	1	1	1	1	1	1	1	2	3	3	1	2	6	12	16	13	4	4	4	4	4	2	4	3	2	1	2	2	2	2	2	2	2	2	2	2	2	2
CY2P053	75	1	2	1	1	1	2	99	0.5	0	100	1	1	1	1	1	3	1	1	1	1	2	3	8	9	15	16	4	3	4	4	5	2	4	5	2	2	2	2	2	2	2	2	2	2	1	2	2	2
AY2P055	78	2	5	1	3	6	2	22	1	0	100	1	1	1	3	1	1	2	2	2	3	3	3	8	15	13	16	3	3	3	4	4	4	4	4	1	1	2	1	1	2	2	2	2	2	2	2	2	2
CY2P058	69	1	2	2	1	12	1	18	0.5	0	85	1	1	1	1	1	1	3	2	2	3	3	3	6	16	10	13	4	1	1	4	4	3	3	3	2	2	2	2	2	2	2	2	2	2	1	2	2	2
BY2P059	81	1	2	2	2	2	2	6	1	14	35	1	1	1	1	1	2	1	1	1	1	3	1	7	8	13	15	3	3	3	4	3	3	5	4	1	2	1	1	2	2	2	1	1	1	1	1	1	1
[truncated: 8 more columns]

## Sheet: 家屬
編號	Age	Sex	Marital status	Education Level	Relationship to PWCI	Hours of daily caregiving	Patient Right to Autonomy Act/pretest	AD/pretest	ACP Consultations/pretest	AD for palliative care/pretest	AD for a healthcare agent/pretest	ADs for DNR/pretest	Patient Right to Autonomy Act/posttest	AD/posttest	ACP Consultations/posttest	AD for palliative care/posttest	AD for a healthcare agent/posttest	ADs for DNR/posttest	Familiarity with ACP Total score/pretest	Familiarity with ACP Total score/postest	Intenttosupport PWCI to engage in ACP/pretest	Intenttosupport PWCI to engage in ACP/posttest	Accompany PWCI for formal ACP consultation/pretest	AD for palliative care/pretest	AD for a health care agent/pretest	AD for FCG as proxy signer for DNR/pretest	Accompany PWCI for formal ACP consultation/posttest	AD for palliative care/posttest	AD for a health care agent/posttest	AD for FCG as proxy signer for DNR/posttest	Informal discussions with PWCIs/pretest	Informal discussions with PWCIs/posttest	Health care agent /pretest	DNR/pretest	Use of feeding tube /pretest	Receiving palliative care /pretest	Placement in a nursing home facility/pretest	Dispersal of money, personal property/pretest	Funeral and burial arrangements /pretest	Health care agent /posttest	DNR/posttest	Use of feeding tube/posttest	Receiving palliative care /posttest	Placement in a nursing home facility/posttest	Dispersal of money, personal property/posttest	Funeral and burial arrangements/posttest	EoL decision CPR /pretest	EoL decision Respirator/pretest	EoL decision Feeding tube/pretest
AF009	65	2	2	1	1	24	2	2	2	1	1	1	3	3	3	2	3	1	9	15	15	13	4	4	3	4	1	4	4	4	2	2	2	1	1	1	2	2	1	1	1	1	1	2	1	1	0	0	0
AF012	62	2	2	1	1	24	3	1	1	3	1	3	2	3	3	2	3	3	12	16	14	15	2	4	4	4	3	4	3	5	2	2	2	1	1	1	2	2	2	1	1	1	2	2	2	1	0	0	0
AF017	66	2	2	2	1	24	2	2	2	2	1	2	3	3	3	2	3	2	11	16	14.88	16	99	4	3	4	4	4	4	4	2	2	2	2	2	2	1	2	1	1	1	1	1	1	2	2	0	0	0
AF028	60	2	2	2	1	24	3	3	3	4	3	4	3	3	3	4	3	3	20	19	19	#NULL!	4	5	5	5	5	#NULL!	5	5	2	2	2	1	1	1	2	2	1	2	1	1	1	1	1	1	0	0	0
AF034	78	1	2	1	1	24	1	1	1	1	1	1	1	1	1	1	1	1	6	6	11	13	2	3	3	3	2	3	3	5	1	1	2	2	2	2	2	2	2	2	2	2	2	2	2	2	0	0	0
AF055	38	1	2	2	3	10	1	1	1	1	1	1	2	3	3	3	2	3	6	16	15	16	4	4	4	3	4	4	4	4	1	2	2	2	2	2	2	2	2	2	2	2	2	2	2	2	5	5	5
AF059	75	2	2	2	1	24	2	2	2	2	2	2	3	2	2	2	2	2	12	13	16	17	5	4	2	5	4	4	4	5	2	2	2	1	1	1	2	2	1	1	1	1	2	2	2	1	0	0	0
AF060	53	1	2	2	3	24	2	2	2	2	2	2	3	3	3	3	2	2	12	16	16	17	5	3	4	4	4	4	4	5	2	2	2	2	2	1	2	2	1	1	1	1	1	1	2	2	2	3	2
AF062	51	2	2	2	3	3	2	2	2	2	1	1	3	3	3	3	3	3	10	18	15	14	4	3	4	4	3	3	4	4	2	2	2	2	2	2	1	2	2	1	1	1	1	1	2	1	0	0	0
AF064	60	2	2	1	3	10	2	1	2	1	3	3	2	2	2	2	2	3	12	13	16	16	4	4	4	4	4	4	4	4	1	2	2	2	2	2	2	2	2	1	2	2	1	2	2	2	1	1	1
AF087	66	2	2	2	1	24	2	2	2	2	2	2	3	3	3	2	3	2	12	16	15	16	4	4	3	4	4	4	4	4	2	2	#NULL!	#NULL!	#NULL!	#NULL!	#NULL!	#NULL!	#NULL!	1	1	2	2	1	2	1	0	0	1
AF091	64	2	2	2	3	5	2	3	3	3	1	3	3	3	3	3	3	3	15	18	17	15	5	4	4	4	3	4	3	5	2	2	2	1	2	1	2	2	1	2	1	1	1	1	1	1	3	3	3
AF092	60	1	2	2	3	4	2	2	2	2	2	3	3	3	3	3	3	3	13	18	15	14	3	4	3	5	4	3	3	4	2	2	2	2	2	2	2	2	2	2	2	2	2	2	2	2	1	1	2
AF098	84	1	3	2	3	#NULL!	2	2	1	1	1	1	3	3	3	3	1	2	8	15	13	14	3	3	3	4	4	4	2	4	1	2	2	2	2	2	2	2	2	2	2	2	2	2	2	2	0	0	0
AF099	49	2	1	2	3	6	3	3	3	3	3	3	3	3	3	3	3	3	18	18	19	20	4	5	5	5	5	5	5	5	2	2	1	1	1	1	2	1	1	1	1	1	1	1	1	1	1	1	1
AF101	51	2	1	2	3	2	1	1	1	2	1	2	3	3	2	2	2	3	8	15	16	15	4	4	4	4	4	4	3	4	2	2	1	2	2	2	2	2	2	2	2	2	2	2	2	2	0	0	0
AF109	46	2	2	2	3	3	2	1	1	1	1	1	3	3	3	3	3	2	7	17	12.88	12	#NULL!	3	3	3	3	3	3	3	1	1	2	2	2	2	2	2	2	2	2	2	2	2	2	2	1	1	1
AF113	61	2	2	2	1	24	2	2	2	2	2	2	3	3	3	3	1	3	12	16	18	17	5	4	4	5	4	4	4	5	2	2	2	1	2	2	2	2	1	2	1	2	2	2	2	1	0	0	0
AF122	58	2	2	2	2	24	2	2	2	2	2	2	3	3	3	3	2	3	12	17	16	20	4	5	3	4	5	5	5	5	1	2	2	2	2	2	2	2	2	1	1	2	1	1	2	1	0	0	0
AF128	47	2	1	2	3	14	2	2	2	2	2	2	2	2	2	2	2	2	12	12	15	13	4	4	3	4	3	3	3	4	2	2	2	2	2	2	1	2	1	2	2	2	1	2	2	1	0	0	0
AY2F004	64	2	2	2	3	12	3	3	3	3	3	3	3	3	3	4	4	4	18	21	14	20	5	1	3	5	5	5	5	5	2	2	2	1	1	1	2	2	1	1	1	1	1	2	2	2	0	0	0
AY2F020	51	2	3	2	3	2	2	2	2	2	2	3	3	3	3	3	3	3	13	18	16	16	4	4	4	4	4	4	4	4	2	2	2	2	2	2	2	2	2	2	1	1	2	2	2	2	0	0	0
AY2F023	59	2	2	2	1	3	3	3	3	3	3	3	3	3	3	3	3	3	18	18	17	20	4	4	4	5	5	5	5	5	2	2	1	1	2	1	1	1	1	1	1	1	1	1	1	1	0	0	0
AY2F024	53	2	2	2	3	6	2	2	2	2	2	2	3	3	3	3	3	3	12	18	13	12	3	3	3	4	3	3	3	3	1	2	2	2	2	2	2	2	2	1	1	1	1	1	1	1	2	2	2
AY2F025	38	2	1	2	3	7	2	2	2	2	2	2	3	3	3	3	3	3	12	18	15	15	4	5	3	3	4	4	3	4	2	2	2	2	2	2	2	2	2	2	2	2	2	2	2	2	2	2	2
AY2F027	71	2	2	2	1	24	1	1	1	3	1	3	3	3	3	3	3	3	10	18	19	19	4	5	5	5	5	4	5	5	1	1	2	2	2	2	2	2	2	2	2	2	2	2	2	2	0	0	0
AY2F028	31	2	1	2	3	14	2	3	3	2	2	3	2	3	3	2	3	3	15	16	17	17	5	4	4	4	5	5	4	3	2	2	2	1	1	2	2	2	1	1	1	1	2	2	1	1	0	0	0
AY2F029	53	2	2	2	3	3	2	3	3	3	3	3	3	3	3	3	3	3	17	18	14	15	3	4	3	4	4	3	4	4	2	2	2	2	2	1	2	2	2	2	2	2	2	2	2	2	0	0	0
AY2F030	53	2	2	2	3	3	2	3	3	3	2	3	3	3	3	3	3	3	17	18	15	15	4	4	4	3	4	3	4	4	2	2	2	1	2	1	2	2	2	2	2	2	2	2	2	2	0	0	0
AY2F032	46	2	2	2	3	8	2	2	2	2	2	1	3	3	3	3	3	3	11	18	16	17	4	4	4	4	4	5	4	4	2	2	1	2	2	1	2	1	1	1	1	1	1	1	1	1	2	2	1
AY2F037	51	2	1	2	3	3	2	2	2	2	2	2	3	3	3	3	3	3	12	18	18	18	4	5	4	5	4	4	5	5	2	2	2	2	2	2	2	2	2	2	1	2	2	1	2	2	1	0	0
CY2F041	54	2	2	2	3	24	3	3	3	3	3	4	3	3	3	3	3	4	19	19	18	17	4	5	4	5	4	4	4	5	2	2	2	2	2	2	2	2	1	1	1	2	2	2	2	1	0	0	0
AY2F042	60	2	2	2	3	12	3	2	2	2	2	2	3	3	3	3	3	3	13	18	15	16	4	4	3	4	4	4	4	4	2	2	2	1	1	2	2	2	2	2	1	1	2	2	2	2	0	0	0
CY2F044	26	2	1	2	3	24	3	3	3	3	3	3	3	3	3	3	3	3	18	18	14	15	4	4	3	3	4	4	4	3	2	2	2	2	2	1	2	2	2	2	2	2	2	2	2	2	3	4	3
CY2F045	56	2	2	2	3	4	2	2	2	2	2	2	3	3	3	3	3	3	12	18	17	16	5	5	4	3	4	4	4	4	2	2	2	2	2	1	2	2	2	2	1	1	1	2	2	2	0	0	0
CY2F046	56	2	2	2	3	4	2	2	2	2	2	2	3	3	3	3	3	3	18	18	14	16	3	3	4	4	4	4	4	4	2	2	2	1	2	1	2	2	2	2	1	1	1	2	2	2	1	1	1
CY2F047	73	2	2	1	1	16	3	3	3	3	3	3	3	3	3	3	3	3	18	18	12	14	4	2	2	4	4	2	4	4	2	2	2	2	2	2	2	2	2	2	2	2	2	2	2	1	0	0	0
CY2F048	52	2	2	2	3	3	3	3	2	3	3	3	3	3	3	3	3	3	17	18	14	16	3	4	3	4	4	4	4	4	2	2	2	2	2	2	2	2	2	2	2	2	2	2	2	2	0	1	1
AY2F049	55	2	2	2	3	2	2	2	2	2	2	3	2	3	3	3	3	3	13	17	12	12	3	2	3	4	3	3	3	3	2	2	1	1	1	1	1	2	1	2	1	1	1	2	2	1	0	5	0
CY2F050	62	1	2	1	1	24	2	2	2	2	1	1	2	3	3	3	3	3	10	17	16	15	4	4	4	4	4	3	4	4	1	2	2	2	2	2	2	2	2	2	2	2	2	2	2	2	0	0	0
CY2F051	73	2	2	1	1	24	1	1	1	1	1	3	2	2	3	3	1	3	8	14	14	16	4	3	3	4	4	3	4	5	1	2	2	2	2	2	2	2	2	2	2	2	2	2	2	2	0	0	0
AY2F053	59	2	3	2	3	4	3	3	3	3	3	3	3	3	3	3	3	3	18	18	16	20	4	4	4	4	5	5	5	5	2	2	2	1	2	2	2	2	2	1	1	1	1	2	2	2	0	0	2
CY2F056	65	2	2	2	1	24	2	2	2	3	1	3	3	3	3	2	3	3	13	17	14	16	3	3	4	4	4	4	4	4	1	2	2	2	2	2	2	2	2	2	1	1	2	1	2	1	3	3	3
BY2F057	52	1	2	2	3	24	1	3	3	3	1	3	1	2	2	3	3	2	14	13	15	17	4	3	4	4	4	3	5	5	2	2	2	1	1	1	2	1	1	1	2	1	1	2	1	1	3	3	3
[truncated: 3 more columns]
